# Supplementary material for: Mapping the Rise in Machine Learning in Environmental Chemical Research: A Bibliometric Analysis
Source: Toxics. 2025 Sep 26;13(10):817. doi: 10.3390/toxics13100817 (PMC12567794; doi:10.3390/toxics13100817)
Supplement: Supplementary file 1 [file toxics-13-00817-s001.zip]

Archive with 1 entries (1 files):
- toxics-3821623-supplementary.pdf
